# Supplementary material for: Occurrence and Exposure Assessment of Rare Earth Elements in Zhejiang Province, China
Source: Foods. 2025 May 30;14(11):1963. doi: 10.3390/foods14111963 (PMC12155141; doi:10.3390/foods14111963)
Supplement: Supplementary file 1 [file foods-14-01963-s001.zip]

Archive with 1 entries (1 files):
- foods-3659273-supplementary.pdf
